# Supplementary material for: Aerial photogrammetry and tag-derived tissue density reveal patterns of lipid-store body condition of humpback whales on their feeding grounds
Source: Proc Biol Sci. 2021 Jan 27;288(1943):20202307. doi: 10.1098/rspb.2020.2307 (PMC7893258; doi:10.1098/rspb.2020.2307)
Supplement: cvs data file of Length-standardized surface area index and tissue body density for R script [file rspb20202307supp2.csv]

	Tag_ID	BD_mean	BD_sd	LSSAI	Location	Julian_date	Sex_	AF	Lactating	Pregnant	Age_Class2_
2	Mn11_157a	1039.43	0.77832	NA	Norway	157	Female	1	0	1	Adult
3	Mn11_158a	1042.06	0.51786	NA	Norway	159	NK	0	0	0	Adult
4	Mn11_160ab	1043.39	0.4607	NA	Norway	161	Female	0	0	0	Immature
5	Mn11_165abdf	1040.49	0.37329	NA	Norway	164	NK	0	0	0	Immature
6	Mn11_165e	1035.14	0.38224	NA	Norway	166	Male	0	0	0	Adult
7	Mn11_176b	1039.22	1.0814	NA	Norway	176	NK	0	0	0	Adult
8	Mn11_H002	1027.88	0.30906	NA	Canada	248	Female	1	0	0	Adult
9	Mn11_H405	1033.74	0.38305	NA	Canada	262	Male	0	0	0	Adult
10	Mn11_H584	1028.76	0.33101	NA	Canada	210	Female	1	0	0	Adult
11	Mn11_H607	1037.7	0.79846	NA	Canada	204	Male	0	0	0	Adult
12	Mn11_H607_Sep	1032.52	1.2239	NA	Canada	245	Male	0	0	0	Adult
13	Mn11_H686	1036.3	0.62545	NA	Canada	207	Female	1	0	0	Adult
14	Mn11_H698	1032.76	0.70353	NA	Canada	208	Male	0	0	0	Adult
15	Mn11_H707	1043.54	0.68316	NA	Canada	232	Male	0	0	0	Immature
16	Mn11_H731	1035.74	0.6269	NA	Canada	208	Female	1	0	0	Adult
17	Mn11_H755	1032.01	0.25229	NA	Canada	241	Male	0	0	0	Immature
18	Mn11_H761	1030.56	1.0305	NA	Canada	207	Male	0	0	0	Adult
19	Mn12_158a	1039.26	0.30576	NA	Norway	158	NK	0	0	0	Immature
21	Mn12_164a	1041.55	1.7996	NA	Norway	165	Female	1	0	0	Adult
22	Mn12_164b	1042.5	1.7955	NA	Norway	165	Female	0	0	0	Immature
23	Mn12_170a	1037.28	0.55999	NA	Norway	170	Female	0	0	0	Immature
24	Mn12_170b	1037.56	0.52089	NA	Norway	170	Female	1	0	1	Adult
25	Mn12_171ab	1047.64	0.58175	NA	Norway	172	Male	0	0	0	Adult
26	Mn12_178a	1049.61	0.24012	NA	Norway	177	Female	1	0	0	Adult
27	Mn12_180ab	1047.38	0.98318	NA	Norway	181	Female	1	1	1	Adult
33	Mn13_Kvaloya7	1031.74	0.54466	NA	Norway	339	Male	0	0	0	NK
34	Mn14_121r	1039.78	0.6189	NA	Norway	325	NK	0	0	0	NK
35	Mn16_017a	1034.96	1.2988	NA	Norway	382	Male	0	0	0	Adult
37	Mn16_019a	1039.8	0.40527	NA	Norway	384	NK	0	0	0	NK
40	Mn16_021a	1034.4	0.22723	NA	Norway	386	Female	1	0	0	Adult
41	Mn16_023a	1035.84	1.9833	NA	Norway	388	Male	0	0	0	Adult
43	Mn16_025b	1037.76	0.25151	NA	Norway	390	NK	0	0	0	Adult
46	Mn16_175a	1032.88	0.43074	0.07179973	Canada	175	Female	1	0	0	Adult
47	Mn16_176a	NA	NA	0.06841532	Canada	176	Female	0	0	0	Immature
48	Mn16_177a	1050.89	1.4749	NA	Canada	177	Female	1	0	0	Adult
49	Mn16_178a	1043.01	2.1214	0.06628614	Canada	181	Female	0	0	0	Immature
50	Mn16_248a	1041.44	0.47523	NA	Canada	248	Male	0	0	0	Adult
51	Mn16_250a	1036.79	1.2064	0.07923857	Canada	250	Female	1	0	0	Adult
52	Mn16_258a	1028.8	0.81182	0.09395506	Canada	258	Female	1	0	0	Adult
53	Mn16_265a	NA	NA	0.07177867	Canada	265	NK	0	0	0	Adult
56	Mn17_018a	1040.47	0.21124	NA	Norway	383	Male	0	0	0	Adult
57	Mn17_022a	1029.07	0.30945	0.08181326	Norway	387	Female	1	0	1	Adult
58	Mn17_022b	1030.16	0.22857	NA	Norway	387	Female	1	0	1	Adult
59	Mn17_024a	NA	NA	0.07851875	Norway	389	Male	0	0	0	Adult
60	Mn17_026a	1035.42	0.3146	0.07129059	Norway	391	NK	0	0	0	Adult
61	Mn17_026lla	1033.88	0.87984	0.08712712	Norway	391	Female	1	0	1	Adult
62	Mn17_156a	NA	NA	0.06192846	Canada	157	Female	1	1	0	Adult
63	Mn17_157a	NA	NA	0.07621786	Canada	159	Female	1	0	1	Adult
64	Mn17_158a	1030.62	0.46515	0.08462644	Canada	159	Female	1	0	0	Adult
65	Mn17_165a	1032.48	0.57039	0.07817465	Canada	166	Female	1	0	1	Adult
66	Mn17_166a	NA	NA	0.07726935	Canada	167	Male	0	0	0	Immature
67	Mn17_166b	NA	NA	0.07063021	Canada	167	Male	0	0	0	Adult
68	Mn17_174a	1033.97	0.37581	0.07147753	Canada	175	Female	1	0	1	Adult
69	Mn17_174b	1035.23	0.72594	0.07194103	Canada	188	Male	0	0	0	Adult
70	Mn17_174c	NA	NA	0.06886791	Canada	175	Female	1	1	0	Adult
71	Mn17_178a	1035.02	0.36508	0.07907416	Canada	179	Female	1	0	1	Adult
72	Mn17_178b	NA	NA	0.07105129	Canada	179	Female	1	0	0	Adult
73	Mn17_178c	1041.31	0.53967	0.06810448	Canada	179	Female	1	0	0	Adult
74	Mn17_179a	1038.31	0.71074	NA	Canada	180	Male	0	0	0	Immature
75	Mn17_180a	1037.12	0.56629	0.0696754	Canada	181	Male	0	0	0	Adult
76	Mn17_180b	1043.61	0.76662	0.07398959	Canada	181	Female	1	0	0	Adult
77	Mn17_184a	1038.59	0.64836	0.06845653	Canada	185	Female	1	0	0	Adult
78	Mn17_186a	NA	NA	0.07233297	Canada	187	Female	1	0	1	Adult
79	Mn17_186b	1038.82	0.7714	0.06706023	Canada	187	Male	0	0	0	Adult
80	Mn17_186c	1037.55	0.50566	0.07619261	Canada	191	Male	0	0	0	Adult
81	Mn17_186d	1031.81	0.56421	0.07020698	Canada	187	Female	1	0	0	Adult
82	Mn17_190a	1035.65	0.42942	0.06477032	Canada	190	Female	1	1	0	Adult
83	Mn17_191a	1033	0.58293	NA	Canada	190	NK	0	0	0	Adult
84	Mn18_013a	1041.97	0.44189	0.08406007	Norway	378	Female	0	0	0	Immature
100	NA	NA	NA	0.06790391	Norway	387	NK	0	0	0	Adult
101	NA	NA	NA	0.08343895	Norway	388	NK	0	0	0	Adult
102	NA	NA	NA	0.07248291	Norway	389	NK	0	0	0	Adult
103	NA	NA	NA	0.07993552	Norway	391	NK	0	0	0	Adult
104	NA	NA	NA	0.08238192	Norway	391	NK	0	0	0	Adult
105	NA	NA	NA	0.07446875	Norway	376	NK	0	0	0	Adult
106	NA	NA	NA	0.07732329	Norway	376	NK	0	0	0	Adult
107	NA	NA	NA	0.06862138	Norway	378	Female	1	1	0	Adult
108	NA	NA	NA	0.07794933	Norway	378	NK	0	0	0	Immature
109	NA	NA	NA	0.07224637	Norway	378	Female	1	1	0	Adult
110	NA	NA	NA	0.07589208	Norway	378	NK	0	0	0	Adult
111	NA	NA	NA	0.07152287	Norway	378	NK	0	0	0	Adult
112	NA	NA	NA	0.07008141	Norway	378	NK	0	0	0	Adult
113	NA	NA	NA	0.07069887	Canada	156	NK	0	0	0	Immature
114	NA	NA	NA	0.06975086	Canada	174	NK	0	0	0	Immature
115	NA	NA	NA	0.07274885	Canada	178	Female	1	1	0	Adult
116	NA	NA	NA	0.07690537	Canada	178	NK	0	0	0	Immature
117	NA	NA	NA	0.06574887	Canada	178	Female	1	1	0	Adult
118	NA	NA	NA	0.08113648	Canada	178	NK	0	0	0	Immature
119	NA	NA	NA	0.07811879	Canada	190	NK	0	0	0	Immature
120	NA	NA	NA	0.0708928	Canada	178	NK	0	0	0	NK
121	NA	NA	NA	0.08203682	Canada	178	NK	0	0	0	NK
122	NA	NA	NA	0.08136983	Canada	250	NK	0	0	0	Adult
123	NA	NA	NA	0.07007069	Canada	258	NK	0	0	0	Adult
