# Supplementary material for: Aerial photogrammetry and tag-derived tissue density reveal patterns of lipid-store body condition of humpback whales on their feeding grounds
Source: Proc Biol Sci. 2021 Jan 27;288(1943):20202307. doi: 10.1098/rspb.2020.2307 (PMC7893258; doi:10.1098/rspb.2020.2307)
Supplement: R script to estimate an underlying tissue body density [file rspb20202307supp3.R]

### R tools

  library(R2jags)
  set.seed(0)
  library(lattice)
  
  R2 <- function(obs, fits) {
    SSE <- sum((obs-fits)^2)
    SST <- sum((obs-mean(obs))^2)
    return(1-SSE/SST)
  }
  
  myPlots <- function(fit, par.name, titles="", diag=T) {
    
    n <- length(fit$mean[names(fit$mean)==par.name][[1]])
    
    if(n>1) {
      
      tau.mcmc <- list()
      for(j in 1:n) {
        
        tau.mcmc[[j]] <- mcmc.list(mcmc(fit$sims.array[,1,paste(par.name, "[",j,"]",sep="")]),
                                   mcmc(fit$sims.array[,2,paste(par.name, "[",j,"]",sep="")]),
                                   mcmc(fit$sims.array[,3,paste(par.name, "[",j,"]",sep="")]))
        
        temp <- gelman.diag(tau.mcmc[[j]])
        par(mfrow=c(1,2))
        traceplot(tau.mcmc[[j]])
        title(par.name)
        gelman.plot(tau.mcmc[[j]], main=round(temp$psrf[[1]],3), auto.layout=F)
        
        par(mfrow=c(1,1))
        lattice.options()
        plotObj <- densityplot(tau.mcmc[[j]], auto.layout=F,
                               main=list(label=paste(titles[j], par.name, "mean",
                                                     signif(summary(tau.mcmc[[j]])$statistics["Mean"]))))
        
        print(plotObj)
        
        
      }
      
    } else {
      
      tau.mcmc <- mcmc.list(mcmc(fit$sims.array[,1,par.name]),
                            mcmc(fit$sims.array[,2,par.name]),
                            mcmc(fit$sims.array[,3,par.name]))
      
      temp <- gelman.diag(tau.mcmc)
      par(mfrow=c(1,2))
      traceplot(tau.mcmc)
      title(par.name)
      gelman.plot(tau.mcmc, main=round(temp$psrf[[1]],3), auto.layout=F)
      
      par(mfrow=c(1,1))
      lattice.options()
      plotObj <- densityplot(tau.mcmc, auto.layout=F,
                             main=list(label=paste(par.name, "mean",
                                                   signif(summary(tau.mcmc)$statistics["Mean"]))))
      
      print(plotObj)
      
    }
    
    return(tau.mcmc)
  }


### Import data
  
  tab_all <- read.csv("AokiEtAl2020_TBD_data.csv")
  tab_all$Location <- factor(tab_all$Location, levels=c("Canada", "Norway"))
  
### Set up data for jags

  sp.data <- list(N=length(tab_all$Tag_ID))
  
  sp.data$BD <- tab_all$BD_mean
  sp.data$bo.var <- (tab_all$BD_sd)^2 
  sp.data$bo.var[is.na(sp.data$bo.var)] <- mean(sp.data$bo.var, na.rm=T)
  sp.data$LSSAI <- tab_all$LSSAI*1000
  
  sp.data$Location <- as.numeric(tab_all$Location)-1
  sp.data$Julian_date <- (tab_all$Julian_date - min(tab_all$Julian_date))/100
  
  sp.data$Sex <- rep(NA, sp.data$N)
  sp.data$Sex[tab_all$Sex_=="Female"] <- 1
  sp.data$Sex[tab_all$Sex_=="Male"] <- 2
  sp.data$Sex[tab_all$Sex_=="NK"] <- 3
  
  sp.data$Lactating <- as.numeric(tab_all$Lactating*as.numeric(tab_all$AF))
  sp.data$Pregnant <- as.numeric(tab_all$Pregnant*as.numeric(tab_all$AF))
  sp.data$Immature <- as.numeric(tab_all$Age_Class2_=="Immature")
  
  y <- sp.data$LSSAI
  x <- sp.data$BD-1027
  coef(glm(y ~ x, family=gaussian(link="log")))
  # 4.42715073 -0.01218549 
    
### Construct & fit model
  
  modelFile <- 'TBD_model_v1'
  
  ## Monitored paramters
  sp.params <- c("b0", "b1", "b2", "b4", "b5", "b6", 
                 "b.SD", "lo.SD", 
                 "BD.mu", "LSSAI.t",
                 "l0", "l1")
  
  ## Initial values
  
  sp.inits <- function(chain) {
    
    min.b0 <- log(1025)
    max.b0 <- log(1055)
    
    min.b1 <- log(1025/1055)
    max.b1 <- log(1055/1025)
    
    min.b2 <- -0.05
    max.b2 <- 0
    
    min.l0 <- 1 # log(61/1000)
    max.l0 <- 20 #log(94/1000)
    
    min.l1 <- 0 #log(61/94)
    max.l1 <- 0.05 #log(945/61)
    
    return(switch(chain,
                  
                  "1"=list(
                    
                    b0=runif(3, min.b0,max.b0),
                    b1=runif(1, min.b1,max.b1),
                    b2=runif(1, min.b2,max.b2),

                    b4=runif(1, min.b1,max.b1),
                    b5=runif(1, min.b1,max.b1),
                    b6=runif(1, min.b1,max.b1),
                    
                    l0=runif(1, min.l0,max.l0),
                    l1=runif(1, min.l1,max.l1)
                    
                  ),
                  
                  
                  "2"=list(
                    
                    b0=runif(3, min.b0,max.b0),
                    b1=runif(1, min.b1,max.b1),
                    b2=runif(1, min.b2,max.b2),
                    
                    b4=runif(1, min.b1,max.b1),
                    b5=runif(1, min.b1,max.b1),
                    b6=runif(1, min.b1,max.b1),
                    
                    l0=runif(1, min.l0,max.l0),
                    l1=runif(1, min.l1,max.l1)
                  ),
                  
                  
                  "3"=list(
                    
                    b0=runif(3, min.b0,max.b0),
                    b1=runif(1, min.b1,max.b1),
                    b2=runif(1, min.b2,max.b2),
                    
                    b4=runif(1, min.b1,max.b1),
                    b5=runif(1, min.b1,max.b1),
                    b6=runif(1, min.b1,max.b1),
                    
                    l0=runif(1, min.l0,max.l0),
                    l1=runif(1, min.l1,max.l1)
                    
                  )
                  
    ))
    
  }
  
  
### Make model text file
  
  cat("
    
      
      ## declare variables
      
      var 
      
      b0[3], b1[1], b2[1], b.SD[1], b.var[1], l0[1], l1[1], lo.SD[1], lo.var[1], 
      BD.mu[N], BD.t[N], LSSAI.t[N], lo.shape[N], lo.rate[N], b.shape[N], b.rate[N];
      
      model{
      
      ## Priors
      
      b0[1] ~ dnorm(0, 0.001)     # Intercept - Female
      b0[2] ~ dnorm(0, 0.001)     # Intercept - Male
      b0[3] ~ dnorm(0, 0.001)     # Intercept - NK
      
      b1 ~ dnorm(0, 0.001)     # Location
      b2 ~ dnorm(0, 0.1)       # Julian date (kg m-3 per 100 days)
      
      b4 ~ dnorm(0, 0.001)     # Lactating (presence/absence)
      b5 ~ dnorm(0, 0.001)     # Pregnant (presence/absence)
      b6 ~ dnorm(0, 0.001)     # Immature (presence/absence)
      
      b.SD ~ dunif(1e-06, 200) 
      b.var <- b.SD^2
      
      l0 ~ dnorm(16,0.4)
      l1 ~ dunif(0, 0.1) 
      lo.SD ~ dunif(1e-06, 100)
      lo.var <- lo.SD^2
      
      ## Likelihood
      
      for(j in 1:N) { # loop across data
      
      # Process model for body density
      
      log(BD.mu[j]) <- b0[Sex[j]] + b1*Location[j] + b2*Julian_date[j] + b4*Lactating[j] + b5*Pregnant[j] + b6*Immature[j]
      b.shape[j] <- (BD.mu[j]^2)/b.var 
      b.rate[j] <- BD.mu[j]/b.var
      BD.t[j] ~ dgamma(b.shape[j], b.rate[j])T(1e-06,)
      
      # Observation model for tag-derived body density
      
      bo.shape[j] <- (BD.t[j]^2)/bo.var[j] 
      bo.rate[j] <- BD.t[j]/bo.var[j]
      BD[j] ~ dgamma(bo.shape[j], bo.rate[j])T(1e-06,)
      
      # Observation model for LSSAI
      
      log(LSSAI.t[j]) <- l0 - l1*(BD.t[j]-1027)
      lo.shape[j] <- (LSSAI.t[j]^2)/lo.var 
      lo.rate[j] <- LSSAI.t[j]/lo.var
      LSSAI[j] ~ dgamma(lo.shape[j], lo.rate[j])T(1e-06,)
      
      } 
      
      }", file=paste(modelFile,".txt",sep=""))

  
  
### Fit model
  
  ## Final check
  print(str(sp.data))
  print(sp.params)
  
  ## Fit model
  fit = jags(data=sp.data, inits=sp.inits, parameters.to.save=sp.params, 
             model.file=paste(modelFile, ".txt",sep=""),
             n.chains=3, n.iter=24000, n.burnin=12000, 
             n.thin=max(1, floor(3 * (24000-12000) /1000)))

  ## Model DIC
  fit$BUGSoutput$DIC 
  
  # save(sp.data, sp.params, sp.inits, fit, file="Model_fit_v1.Rd")
  
  
### Plot model
  
  # load("Model_fit_v1.Rd")
  
  ## Check model convergence
  
  pdf("Model_convergence_v1.pdf", width=6,height=4)
  options(graphics.record=TRUE)
  
  temp <- myPlots(fit=fit$BUGSoutput, par.name="b.SD") # body density process error
  temp <- myPlots(fit=fit$BUGSoutput, par.name="b0") # intercept
  temp <- myPlots(fit=fit$BUGSoutput, par.name="b1") # location
  temp <- myPlots(fit=fit$BUGSoutput, par.name="b2") # julian date

  temp <- myPlots(fit=fit$BUGSoutput, par.name="b4") # lactating
  temp <- myPlots(fit=fit$BUGSoutput, par.name="b5") # pregnant
  temp <- myPlots(fit=fit$BUGSoutput, par.name="b6") # immature
  
  temp <- myPlots(fit=fit$BUGSoutput, par.name="lo.SD")
  temp <- myPlots(fit=fit$BUGSoutput, par.name="l0")
  temp <- myPlots(fit=fit$BUGSoutput, par.name="l1")

  options(graphics.record=FALSE)      
  dev.off()
  
  # Put results into a data frame
  myparnames <- names(fit$BUGSoutput$mean)[-c(1,2)]
  myparnames <- c("b.SD", "b0[1]", "b0[2]", "b0[3]", myparnames[-(1:2)])
  rtab <- data.frame(parameter = myparnames)
  rtab$mean <- fit$BUGSoutput$summary[myparnames,"mean"]
  rtab$sd <- fit$BUGSoutput$summary[myparnames,"sd"]
  rtab$l95 <- fit$BUGSoutput$summary[myparnames, "2.5%"]
  rtab$u95 <- fit$BUGSoutput$summary[myparnames, "97.5%"]
  rtab$z95 <- rtab$l95 < 0 & rtab$u95 > 0
  
  write.csv(rtab, "Model_estimates_v1.csv")

  ## Predict across seasons
  
  pred_fun <- function(preddata, fit) {
    
    linpred <-   
      fit$BUGSoutput$mean$b0[preddata$Sex[1]] + 
      fit$BUGSoutput$mean$b1[1]*preddata$Location + 
      fit$BUGSoutput$mean$b2[1]*preddata$Julian_date + 
      fit$BUGSoutput$mean$b4[1]*preddata$Lactating + 
      fit$BUGSoutput$mean$b5[1]*preddata$Pregnant + 
      fit$BUGSoutput$mean$b6[1]*preddata$Immature
    
    if(preddata$Sex[1]==1) {mypar <- "b0[1]"}
    if(preddata$Sex[1]==2) {mypar <- "b0[2]"}
    if(preddata$Sex[1]==3) {mypar <- "b0[3]"}

    linpred.l <-   
      fit$BUGSoutput$summary[mypar, "2.5%"][1] +
      fit$BUGSoutput$summary["b1", "2.5%"][1]*preddata$Location + 
      fit$BUGSoutput$summary["b2", "2.5%"][1]*preddata$Julian_date + 
      fit$BUGSoutput$summary["b4", "2.5%"][1]*preddata$Lactating + 
      fit$BUGSoutput$summary["b5", "2.5%"][1]*preddata$Pregnant + 
      fit$BUGSoutput$summary["b6", "2.5%"][1]*preddata$Immature
    
    linpred.u <-   
      fit$BUGSoutput$summary[mypar, "97.5%"][preddata$Sex] +
      fit$BUGSoutput$summary["b1", "97.5%"][1]*preddata$Location + 
      fit$BUGSoutput$summary["b2", "97.5%"][1]*preddata$Julian_date + 
      fit$BUGSoutput$summary["b4", "97.5%"][1]*preddata$Lactating + 
      fit$BUGSoutput$summary["b5", "97.5%"][1]*preddata$Pregnant + 
      fit$BUGSoutput$summary["b6", "97.5%"][1]*preddata$Immature

    
    return(list(pred=exp(linpred), lower=exp(linpred.l), upper=exp(linpred.u)))
  }
  
  
  tiff(filename="Model_predictions_v1.tiff", 
       antialias="none", compression="zip",
       res = 800,
       width = 8*800, height = 6*800)
  
  preddata <- data.frame(Julian_date=(1:125)/100)
  preddata$Location <- 0
  preddata$Sex <- 1
  preddata$Lactating <- 0
  preddata$Pregnant <- 0
  preddata$Immature <- 0
  tObj <- pred_fun(preddata, fit)
  
  par(mfrow=c(2,2), mar=c(4,4,3,0))
  
  plot(preddata$Julian_date*100, tObj$pred, lwd=2,
       xlab="Julian Date",
       ylab="Predicted body density (kg m-3)",
       ylim=c(1030,1050), type="l", main="Canada", xlim=c(0,200))
  grid(col="darkgrey")
  
  preddata <- data.frame(Julian_date=(1:125)/100)
  preddata$Location <- 0
  preddata$Sex <- 2
  preddata$Lactating <- 0
  preddata$Pregnant <- 0
  preddata$Immature <- 0
  tObj <- pred_fun(preddata, fit)
  lines(preddata$Julian_date*100, tObj$pred, lwd=2, lty=2)
  
  preddata <- data.frame(Julian_date=(1:125)/100)
  preddata$Location <- 0
  preddata$Sex <- 3
  preddata$Lactating <- 0
  preddata$Pregnant <- 0
  preddata$Immature <- 0
  tObj <- pred_fun(preddata, fit)
  lines(preddata$Julian_date*100, tObj$pred, lwd=2, lty=3)
  
  
  preddata <- data.frame(Julian_date=(1:125)/100)
  preddata$Location <- 0
  preddata$Sex <- 1
  preddata$Lactating <- 0
  preddata$Pregnant <- 0
  preddata$Immature <- 1
  tObj <- pred_fun(preddata, fit)
  lines(preddata$Julian_date*100, tObj$pred, lwd=2, lty=1, col="lightblue")
  
  preddata <- data.frame(Julian_date=(1:125)/100)
  preddata$Location <- 0
  preddata$Sex <- 2
  preddata$Lactating <- 0
  preddata$Pregnant <- 0
  preddata$Immature <- 1
  tObj <- pred_fun(preddata, fit)
  lines(preddata$Julian_date*100, tObj$pred, lwd=2, lty=2, col="lightblue")
  
  preddata <- data.frame(Julian_date=(1:125)/100)
  preddata$Location <- 0
  preddata$Sex <- 3
  preddata$Lactating <- 0
  preddata$Pregnant <- 0
  preddata$Immature <- 1
  tObj <- pred_fun(preddata, fit)
  lines(preddata$Julian_date*100, tObj$pred, lwd=2, lty=3, col="lightblue")
  
  
  preddata <- data.frame(Julian_date=(1:125)/100)
  preddata$Location <- 0
  preddata$Sex <- 1
  preddata$Lactating <- 0
  preddata$Pregnant <- 1
  preddata$Immature <- 0
  tObj <- pred_fun(preddata, fit)
  lines(preddata$Julian_date*100, tObj$pred, lwd=2, lty=1, col="firebrick")

  preddata <- data.frame(Julian_date=(1:125)/100)
  preddata$Location <- 0
  preddata$Sex <- 1
  preddata$Lactating <- 1
  preddata$Pregnant <- 0
  preddata$Immature <- 0
  tObj <- pred_fun(preddata, fit)
  lines(preddata$Julian_date*100, tObj$pred, lwd=2, lty=1, col="gold")
  
  
  
  par(mar=c(4,1,3,0))
  
  plot(0:1,0:1,col=NA, bty="n", yaxt="n", xaxt="n", 
       xlab="",ylab="")

  
  legend(0, 0.9, c("Female","Male", "NK"), col=1, lty=c(1,2,3), lwd=2, bty="n")
  
  legend(0, 0.6, c("Immature", "Pregnant","Lactating & pregnant","Lactating"),  
         lty=1, lwd=2, bty="n", 
         col=c("lightblue", "firebrick","darkorange","gold"))
  
  #############################
  par(mar=c(4,4,3,0))
  
  preddata <- data.frame(Julian_date=(1:200)/100)
  preddata$Location <- 1
  preddata$Sex <- 1
  preddata$Lactating <- 0
  preddata$Pregnant <- 0
  preddata$Immature <- 0
  tObj <- pred_fun(preddata, fit)
  

  plot(preddata$Julian_date*100, tObj$pred, lwd=2,
       xlab="Julian Date",
       ylab="Predicted body density (kg m-3)",
       ylim=c(1030,1050), type="l", main="Norway", xlim=c(0,200))
  grid(col="darkgrey")
  
  preddata <- data.frame(Julian_date=(1:200)/100)
  preddata$Location <- 1
  preddata$Sex <- 2
  preddata$Lactating <- 0
  preddata$Pregnant <- 0
  preddata$Immature <- 0
  tObj <- pred_fun(preddata, fit)
  lines(preddata$Julian_date*100, tObj$pred, lwd=2, lty=2)

  preddata <- data.frame(Julian_date=(1:200)/100)
  preddata$Location <- 1
  preddata$Sex <- 3
  preddata$Lactating <- 0
  preddata$Pregnant <- 0
  preddata$Immature <- 0
  tObj <- pred_fun(preddata, fit)
  lines(preddata$Julian_date*100, tObj$pred, lwd=2, lty=3)
  
  
  preddata <- data.frame(Julian_date=(1:200)/100)
  preddata$Location <- 1
  preddata$Sex <- 1
  preddata$Lactating <- 0
  preddata$Pregnant <- 0
  preddata$Immature <- 1
  tObj <- pred_fun(preddata, fit)
  lines(preddata$Julian_date*100, tObj$pred, lwd=2, lty=1, col="lightblue")
  
  preddata <- data.frame(Julian_date=(1:200)/100)
  preddata$Location <- 1
  preddata$Sex <- 2
  preddata$Lactating <- 0
  preddata$Pregnant <- 0
  preddata$Immature <- 1
  tObj <- pred_fun(preddata, fit)
  lines(preddata$Julian_date*100, tObj$pred, lwd=2, lty=2, col="lightblue")
  
  preddata <- data.frame(Julian_date=(1:200)/100)
  preddata$Location <- 1
  preddata$Sex <- 3
  preddata$Lactating <- 0
  preddata$Pregnant <- 0
  preddata$Immature <- 1
  tObj <- pred_fun(preddata, fit)
  lines(preddata$Julian_date*100, tObj$pred, lwd=2, lty=3, col="lightblue")
  
  
  preddata <- data.frame(Julian_date=(1:200)/100)
  preddata$Location <- 1
  preddata$Sex <- 1
  preddata$Lactating <- 0
  preddata$Pregnant <- 1
  preddata$Immature <- 0
  tObj <- pred_fun(preddata, fit)
  lines(preddata$Julian_date*100, tObj$pred, lwd=2, lty=1, col="firebrick")
  
  preddata <- data.frame(Julian_date=(1:200)/100)
  preddata$Location <- 1
  preddata$Sex <- 1
  preddata$Lactating <- 1
  preddata$Pregnant <- 1
  preddata$Immature <- 0
  tObj <- pred_fun(preddata, fit)
  lines(preddata$Julian_date*100, tObj$pred, lwd=2, lty=1, col="darkorange")
  
  
  preddata <- data.frame(Julian_date=(1:200)/100)
  preddata$Location <- 1
  preddata$Sex <- 1
  preddata$Lactating <- 1
  preddata$Pregnant <- 0
  preddata$Immature <- 0
  tObj <- pred_fun(preddata, fit)
  lines(preddata$Julian_date*100, tObj$pred, lwd=2, lty=1, col="gold")
  
  options(graphics.record=FALSE) 
  dev.off()
  
